# Supplementary material for: A new species record of Hemiphyllodactylus lungcuensis Luu, Nguyen, Do, Pham, Hoang, Nguyen, Le, Ziegler, Grismer & Grismer, 2023 (Squamata, Gekkonidae) from Yunnan Province in China
Source: Biodivers Data J. 2025 Dec 17;13:e173469. doi: 10.3897/BDJ.13.e173469 (PMC12780891; doi:10.3897/BDJ.13.e173469)
Supplement: XML Treatment for Hemiphyllodactylus lungcuensis [file BDJ.13.e173469-treatment1.xml]

<!DOCTYPE tp:taxon-treatment
  PUBLIC "-//TaxonX//DTD Taxonomic Treatment Publishing DTD v0 20100105//EN" "tax-treatment-NSO.dtd">
<tp:taxon-treatment xmlns:tp="http://www.plazi.org/taxpub"><tp:treatment-meta><mixed-citation publication-type="journal"><person-group><name><surname>Dongru</surname><given-names>Zhang</given-names></name><name><surname>Leilei</surname><given-names>Zhang</given-names></name><name><surname>Shunfeng</surname><given-names>Liu</given-names></name><name><surname>Guangbin</surname><given-names>Liu</given-names></name><name><surname>Yaling</surname><given-names>Fan</given-names></name><name><surname>Wenjing</surname><given-names>Shen</given-names></name><name><surname>Zhengpeng</surname><given-names>Chen</given-names></name><name><surname>Keguo</surname><given-names>Han</given-names></name><name><surname>Jianhong</surname><given-names>Li</given-names></name><name><surname>Hongxin</surname><given-names>Zhou</given-names></name></person-group><article-title>A new species record of <italic><tp:taxon-name><tp:taxon-name-part taxon-name-part-type="genus" reg="Hemiphyllodactylus">Hemiphyllodactylus</tp:taxon-name-part> <tp:taxon-name-part taxon-name-part-type="species" reg="lungcuensis">lungcuensis</tp:taxon-name-part></tp:taxon-name></italic> Luu, Nguyen, Do, Pham, Hoang, Nguyen, Le, Ziegler, Grismer &amp; Grismer, 2023 (<tp:taxon-name><tp:taxon-name-part taxon-name-part-type="order">Squamata</tp:taxon-name-part></tp:taxon-name>, <tp:taxon-name><tp:taxon-name-part taxon-name-part-type="family">Gekkonidae</tp:taxon-name-part></tp:taxon-name>) from Yunnan Province in China</article-title><source>Biodivers Data J</source><day>17</day><month>12</month><year>2025</year><volume>13</volume><pub-id pub-id-type="doi">10.3897/BDJ.13.e173469</pub-id></mixed-citation></tp:treatment-meta><tp:nomenclature><tp:taxon-name><object-id xmlns:xlink="http://www.w3.org/1999/xlink" content-type="arpha" xlink:type="simple">1AD077A2-5560-5E41-80B3-28C8AFC5D54A</object-id><tp:taxon-name-part taxon-name-part-type="genus">Hemiphyllodactylus</tp:taxon-name-part> <tp:taxon-name-part taxon-name-part-type="species">lungcuensis</tp:taxon-name-part></tp:taxon-name><tp:taxon-authority>Luu, Nguyen, Do, Pham, Hoang, Nguyen, Le, Ziegler, Grismer &amp; Grismer, 2023</tp:taxon-authority></tp:nomenclature><tp:treatment-sec sec-type="materials"><title>Materials</title><list list-type="alpha-lower" list-content="occurrences"><list-item><p><bold>Type status:</bold> <named-content xmlns:xlink="http://www.w3.org/1999/xlink" content-type="dwc:typeStatus" xlink:type="simple">Other material</named-content>. <bold>Occurrence:</bold> occurrenceID: <named-content xmlns:xlink="http://www.w3.org/1999/xlink" content-type="dwc:occurrenceID" xlink:type="simple">CDC67052-116B-5965-8A53-2B53F4F9AC39</named-content>; <bold>Taxon:</bold> scientificNameID: <named-content xmlns:xlink="http://www.w3.org/1999/xlink" content-type="dwc:scientificNameID" xlink:type="simple"><italic><tp:taxon-name><tp:taxon-name-part taxon-name-part-type="genus" reg="Hemiphyllodactylus">Hemiphyllodactylus</tp:taxon-name-part> <tp:taxon-name-part taxon-name-part-type="species" reg="lungcuensis">lungcuensis</tp:taxon-name-part></tp:taxon-name></italic></named-content>; <bold>Location:</bold> country: <named-content xmlns:xlink="http://www.w3.org/1999/xlink" content-type="dwc:country" xlink:type="simple">China</named-content>; stateProvince: <named-content xmlns:xlink="http://www.w3.org/1999/xlink" content-type="dwc:stateProvince" xlink:type="simple">Yunnan Province</named-content>; county: <named-content xmlns:xlink="http://www.w3.org/1999/xlink" content-type="dwc:county" xlink:type="simple">Funing county</named-content>; locality: <named-content xmlns:xlink="http://www.w3.org/1999/xlink" content-type="dwc:locality" xlink:type="simple">Lida Town, Funing County,Yunnan Province</named-content>; verbatimElevation: <named-content xmlns:xlink="http://www.w3.org/1999/xlink" content-type="dwc:verbatimElevation" xlink:type="simple">1233 m</named-content>; verbatimCoordinates: <named-content xmlns:xlink="http://www.w3.org/1999/xlink" content-type="dwc:verbatimCoordinates" xlink:type="simple"><named-content content-type="dwc:verbatimCoordinates" xlink:type="simple">23°30'56"N, 105°32'18"E</named-content></named-content>; <bold>Event:</bold> fieldNumber: <named-content xmlns:xlink="http://www.w3.org/1999/xlink" content-type="dwc:fieldNumber" xlink:type="simple">LPSZDR0141</named-content>; eventRemarks: <named-content xmlns:xlink="http://www.w3.org/1999/xlink" content-type="dwc:eventRemarks" xlink:type="simple">collected by Xiuyan Li, Guangbin Liu on 10 August 2025</named-content></p></list-item></list></tp:treatment-sec><tp:treatment-sec sec-type="Description"><title>Description</title><p><bold>Description of the specimen from China.</bold> Adult male, SVL 36.22 mm, flattened; longitudinal liver incision on venter. Head triangular, HL/SVL 0.29; dorsal head scales small, granular; 5 supralabials, lower two largest; 2 internasals forming isosceles triangle; mental circular; 9 chin scales between 2<sup>nd</sup> and 3<sup>rd</sup> infralabial sutures; gulars rounded, non-overlapping. Snout short (SnW 1.41 mm, SnW/HL 0.14); eye small (ED 2.34 mm, ED/HL 0.23). Body slender (TrunkL/SVL 0.45); dorsals granular, 17 in one eye diameter; ventrals flat, 9 in one eye diameter; limbs granular. Finger I vestigial, clawless, rectangular lamellae; Fingers II–V well developed; proximal lamellae undivided rectangular, distal divided, angular, U-shaped, terminal rounded. Digital formulae 4-5-5-5 (fore) 4-5-5(6)-5 (hind). Femoral-precloacal pores 23, continuous; white cloacal spur each side. Tail TL/SVL 0.96; dorsal caudals larger than body/head scales, smaller than subcaudals, ventrals large, flat.</p></tp:treatment-sec><tp:treatment-sec sec-type="Diagnosis"><title>Diagnosis</title><p><bold>Updated diagnosis</bold>: Body size small; postmentals distinctly enlarged; digital lamellae 4(3)-4(5)-5(4)-4(5) (fore), 4-5(6)-5(6)-5 (hind); males with 17–25 continuous precloacal pores; single cloacal spur in both sexes; no enlarged subcaudals; dorsum light-brown to sandy, irregular dark-brown streaks; distinct dark postorbital stripe to neck base; flanks with uneven dark streaks to tail base; cream V-shaped postsacral mark with forward arms; venter pale yellow; tail light brown, contrasting with body, bearing ten alternating white and dark bands.</p></tp:treatment-sec><tp:treatment-sec sec-type="Distribution"><title>Distribution</title><p>This species is distributed in the type locality of Lung Cu Commune, Dong Van District, Ha Giang Province, Vietnam. In China, this species is only known from one location in Lida Town (Funing County).</p></tp:treatment-sec><tp:treatment-sec sec-type="Ecology"><title>Ecology</title><p>The specimen was discovered at 24:00 h on a karst boulder approximately 1.5 m above the ground on a hillside; <italic><tp:taxon-name><tp:taxon-name-part taxon-name-part-type="genus" reg="Hemidactylus">Hemidactylus</tp:taxon-name-part> <tp:taxon-name-part taxon-name-part-type="species" reg="bowringii">bowringii</tp:taxon-name-part></tp:taxon-name></italic> and two <italic><tp:taxon-name><tp:taxon-name-part taxon-name-part-type="genus" reg="Hemiphyllodactylus">Hemiphyllodactylus</tp:taxon-name-part></tp:taxon-name></italic> species were also collected from the same rock. When it was illuminated, <italic><tp:taxon-name><tp:taxon-name-part taxon-name-part-type="genus" reg="Hemiphyllodactylus">Hemiphyllodactylus</tp:taxon-name-part> <tp:taxon-name-part taxon-name-part-type="species" reg="lungcuensis">lungcuensis</tp:taxon-name-part></tp:taxon-name></italic> crept into a crevice in the rock; when startled, it jumped off the boulder.</p></tp:treatment-sec><tp:treatment-sec sec-type="Colouration in life"><title>Colouration in life</title><p>Dorsum of head and body grey; dark stripe from posterior corner of eye to tail base, continued on venter as lateral band; back with two dark stripes bearing irregular dark-brown and pale spots; limbs grey above, irregular dark-brown spots; tail light brown, contrasting with body, ten alternating white-dark bands; ventral tail orange-red; chin and limb venter cream-grey (Figs <xref ref-type="fig" rid="F13510175">2</xref>, <xref ref-type="fig" rid="F13510177">3</xref>).</p></tp:treatment-sec><tp:treatment-sec sec-type="Suggested Chinese common name"><title>Suggested Chinese common name</title><p>According to the type locality Lung Cu Commune, Dong Van District, Ha Giang Province, Vietnam, we recommend 龙古半叶趾虎 (Pinyin: lóng gǔ bàn yè zhǐ hǔ) as the Chinese common name of this species.</p></tp:treatment-sec><tp:treatment-sec sec-type="Analysis"><title>Analysis</title><p>The morphological measurements of the specimen from China are presented in Table <xref ref-type="table" rid="T13510182">2</xref>. No obvious morphological differences were observed between the Chinese specimen and those described by Luu et al. (2023), except for minor variations, such as its having more lamelar formulae on hands and toes II–V (total lamelar formulae hands II–V = 16–17 vs. 19; total lamelar formulae on toes II–V = 19 vs. 20–21). Genetically, Bayesian Inference and Maximum Likelihood phylogeny topology were similar to <xref ref-type="bibr" rid="B13510366">Zhou et al. (2025a)</xref>, with slightly different supports for some nodes, but that is not part of the scope of this present report. The sequence of the specimen from China clustered with the specimens of <italic><tp:taxon-name><tp:taxon-name-part taxon-name-part-type="genus" reg="Hemiphyllodactylus">H.</tp:taxon-name-part> <tp:taxon-name-part taxon-name-part-type="species" reg="lungcuensis">lungcuensis</tp:taxon-name-part></tp:taxon-name></italic> from the type locality with strong support (Fig. <xref ref-type="fig" rid="F13510179">4</xref>). The genetic distance (uncorrected p–distance) between the specimen from China and the other specimens of <italic><tp:taxon-name><tp:taxon-name-part taxon-name-part-type="genus" reg="Hemiphyllodactylus">H.</tp:taxon-name-part> <tp:taxon-name-part taxon-name-part-type="species" reg="lungcuensis">lungcuensis</tp:taxon-name-part></tp:taxon-name></italic> was 1.7% – 2.0% (Table <xref ref-type="table" rid="T13510183">3</xref>).</p></tp:treatment-sec><tp:treatment-sec><!--Section generated to contain objects referenced in tp:taxon-treatment.--><fig id="F13510175" position="float" orientation="portrait"><object-id xmlns:xlink="http://www.w3.org/1999/xlink" content-type="arpha" xlink:type="simple">DE6B60D8-12E0-5658-A0B6-00EE26E7076E</object-id><object-id xmlns:xlink="http://www.w3.org/1999/xlink" content-type="doi" xlink:type="simple">10.3897/BDJ.13.e173469.figure4</object-id><object-id xmlns:xlink="http://www.w3.org/1999/xlink" content-type="zenodo_dep_id" xlink:type="simple">17985061</object-id><label>Figure 2.</label><caption><p><italic><tp:taxon-name><tp:taxon-name-part taxon-name-part-type="genus" reg="Hemiphyllodactylus">Hemiphyllodactylus</tp:taxon-name-part> <tp:taxon-name-part taxon-name-part-type="species" reg="lungcuensis">lungcuensis</tp:taxon-name-part></tp:taxon-name></italic> (LPSZDR0141) in life.</p></caption><graphic xmlns:xlink="http://www.w3.org/1999/xlink" xlink:href="bdj-13-e173469-g002.jpg" position="float" id="oo_1420920.jpg" orientation="portrait" xlink:type="simple"><uri content-type="original_file" xlink:type="simple">https://binary.pensoft.net/fig/1420920</uri></graphic></fig><fig id="F13510177" position="float" orientation="portrait"><object-id xmlns:xlink="http://www.w3.org/1999/xlink" content-type="arpha" xlink:type="simple">9922AD41-5F8B-5A29-8E79-394C2143CF81</object-id><object-id xmlns:xlink="http://www.w3.org/1999/xlink" content-type="doi" xlink:type="simple">10.3897/BDJ.13.e173469.figure2</object-id><object-id xmlns:xlink="http://www.w3.org/1999/xlink" content-type="zenodo_dep_id" xlink:type="simple">17985063</object-id><label>Figure 3.</label><caption><p><italic><tp:taxon-name><tp:taxon-name-part taxon-name-part-type="genus" reg="Hemiphyllodactylus">Hemiphyllodactylus</tp:taxon-name-part> <tp:taxon-name-part taxon-name-part-type="species" reg="lungcuensis">lungcuensis</tp:taxon-name-part></tp:taxon-name></italic> (LPSZDR0141) displaying: <bold>(A)</bold> in lateral view of the head; <bold>(B)</bold> the dorsal view of the head, blue lines indicate chin scales, red lines indicate SnS; <bold>(C)</bold> the ventral view of the head, blue lines indicate chin scales; <bold>(D, E)</bold> view of lamellae formula counting on fingers and feet I to V; <bold>(F)</bold> the ventral view. Blue arrow indicates femoral and precloacal pores.</p></caption><graphic xmlns:xlink="http://www.w3.org/1999/xlink" xlink:href="bdj-13-e173469-g003.png" position="float" id="oo_1423000.png" orientation="portrait" xlink:type="simple"><uri content-type="original_file" xlink:type="simple">https://binary.pensoft.net/fig/1423000</uri></graphic></fig><table-wrap id="T13510182" position="float" orientation="portrait"><label>Table 2.</label><caption><p>Morphological characters of <italic><tp:taxon-name><tp:taxon-name-part taxon-name-part-type="genus" reg="Hemiphyllodactylus">Hemiphyllodactylus</tp:taxon-name-part> <tp:taxon-name-part taxon-name-part-type="species" reg="lungcuensis">lungcuensis</tp:taxon-name-part></tp:taxon-name></italic> by <xref ref-type="bibr" rid="B13510549">Luu et al. (2023)</xref> and specimen from Funing County, China.</p></caption><table rules="all" border="0"><tbody><tr><td rowspan="1" colspan="1">
              <bold>Characteristics</bold>
            </td><td rowspan="1" colspan="1">
              <bold>Luu et al. (2023)</bold>
            </td><td rowspan="1" colspan="1">
              <bold>LPSZDR0141</bold>
            </td></tr><tr><td rowspan="1" colspan="1">SVL</td><td rowspan="1" colspan="1">35.3–44.2</td><td rowspan="1" colspan="1">36.22</td></tr><tr><td rowspan="1" colspan="1">TL</td><td rowspan="1" colspan="1">34.7–42.7</td><td rowspan="1" colspan="1">34.95</td></tr><tr><td rowspan="1" colspan="1">TrunkL</td><td rowspan="1" colspan="1">17.0–23.1</td><td rowspan="1" colspan="1">16.38</td></tr><tr><td rowspan="1" colspan="1">HL</td><td rowspan="1" colspan="1">8.5–11.6</td><td rowspan="1" colspan="1">10.36</td></tr><tr><td rowspan="1" colspan="1">HW</td><td rowspan="1" colspan="1">6.9–8.0</td><td rowspan="1" colspan="1">6.16</td></tr><tr><td rowspan="1" colspan="1">ED</td><td rowspan="1" colspan="1">1.8–2.5</td><td rowspan="1" colspan="1">2.34</td></tr><tr><td rowspan="1" colspan="1">SnEye</td><td rowspan="1" colspan="1">3.6–5.0</td><td rowspan="1" colspan="1">4.08</td></tr><tr><td rowspan="1" colspan="1">NarEye</td><td rowspan="1" colspan="1">2.9–3.6</td><td rowspan="1" colspan="1">3.32</td></tr><tr><td rowspan="1" colspan="1">SnW</td><td rowspan="1" colspan="1">1.4–2.1</td><td rowspan="1" colspan="1">1.41</td></tr><tr><td rowspan="1" colspan="1">CN</td><td rowspan="1" colspan="1">2–3</td><td rowspan="1" colspan="1">3</td></tr><tr><td rowspan="1" colspan="1">IS</td><td rowspan="1" colspan="1">1–3</td><td rowspan="1" colspan="1">2</td></tr><tr><td rowspan="1" colspan="1">SL</td><td rowspan="1" colspan="1">11–12</td><td rowspan="1" colspan="1">11</td></tr><tr><td rowspan="1" colspan="1">IL</td><td rowspan="1" colspan="1">9–11</td><td rowspan="1" colspan="1">9</td></tr><tr><td rowspan="1" colspan="1">Chin</td><td rowspan="1" colspan="1">8–10</td><td rowspan="1" colspan="1">9</td></tr><tr><td rowspan="1" colspan="1">DS</td><td rowspan="1" colspan="1">12–17</td><td rowspan="1" colspan="1">17</td></tr><tr><td rowspan="1" colspan="1">VS</td><td rowspan="1" colspan="1">6–11</td><td rowspan="1" colspan="1">9</td></tr><tr><td rowspan="1" colspan="1">FL1</td><td rowspan="1" colspan="1">3–4</td><td rowspan="1" colspan="1">4/4</td></tr><tr><td rowspan="1" colspan="1">TL1</td><td rowspan="1" colspan="1">4</td><td rowspan="1" colspan="1">4/4</td></tr><tr><td rowspan="1" colspan="1">FL2–5</td><td rowspan="1" colspan="1">4–(3)4–5–(4)4</td><td rowspan="1" colspan="1">4–5–5–5</td></tr><tr><td rowspan="1" colspan="1">TL2–5</td><td rowspan="1" colspan="1">4–5–5–5</td><td rowspan="1" colspan="1">4–5(6)–6–5</td></tr><tr><td rowspan="1" colspan="1">Total number of precloacal and femoral pores</td><td rowspan="1" colspan="1">17–25</td><td rowspan="1" colspan="1">23</td></tr><tr><td rowspan="1" colspan="1">Number of cloacal spurs</td><td rowspan="1" colspan="1">1–2</td><td rowspan="1" colspan="1">1</td></tr><tr><td rowspan="1" colspan="1">Precloacal and femoral pore series separate (1) or continuous (0)</td><td rowspan="1" colspan="1">0</td><td rowspan="1" colspan="1">0</td></tr><tr><td rowspan="1" colspan="1">Subcaudals enlarged, plate-­like</td><td rowspan="1" colspan="1">0</td><td rowspan="1" colspan="1">0</td></tr><tr><td rowspan="1" colspan="1">Dark dorsal transverse blotches</td><td rowspan="1" colspan="1">Yes</td><td rowspan="1" colspan="1">Yes</td></tr><tr><td rowspan="1" colspan="1">Dark postorbital stripe</td><td rowspan="1" colspan="1">Yes</td><td rowspan="1" colspan="1">Yes</td></tr><tr><td rowspan="1" colspan="1">Dorsolateral light-coloured spots on trunk</td><td rowspan="1" colspan="1">Yes</td><td rowspan="1" colspan="1">Yes</td></tr><tr><td rowspan="1" colspan="1">Postsacral marking anteriorly projecting arms</td><td rowspan="1" colspan="1">Yes</td><td rowspan="1" colspan="1">Yes</td></tr></tbody></table></table-wrap><fig id="F13510179" position="float" orientation="portrait"><object-id xmlns:xlink="http://www.w3.org/1999/xlink" content-type="arpha" xlink:type="simple">0EA49017-A7ED-562A-9F05-58BE3BCB3FD1</object-id><object-id xmlns:xlink="http://www.w3.org/1999/xlink" content-type="doi" xlink:type="simple">10.3897/BDJ.13.e173469.figure3</object-id><object-id xmlns:xlink="http://www.w3.org/1999/xlink" content-type="zenodo_dep_id" xlink:type="simple">17985065</object-id><label>Figure 4.</label><caption><p>Phylogenetic tree by Maximum Likelihood estimate, based on the 1038 bp mitochondrial ND2 gene. Numbers by the nodes indicate ML bootstrap support values and posterior probability values of the BI, respectively.</p></caption><graphic xmlns:xlink="http://www.w3.org/1999/xlink" xlink:href="bdj-13-e173469-g004.png" position="float" id="oo_1480031.png" orientation="portrait" xlink:type="simple"><uri content-type="original_file" xlink:type="simple">https://binary.pensoft.net/fig/1480031</uri></graphic></fig><table-wrap id="T13510183" position="float" orientation="portrait"><label>Table 3.</label><caption><p><bold>Table 3.</bold> The uncorrected <italic>p</italic>–distance amongst the <italic><tp:taxon-name><tp:taxon-name-part taxon-name-part-type="genus" reg="Hemiphyllodactylus">Hemiphyllodactylus</tp:taxon-name-part> <tp:taxon-name-part taxon-name-part-type="species" reg="lungcuensis">lungcuensis</tp:taxon-name-part></tp:taxon-name></italic> from different locations, based on mitochondrial ND2 gene fragments.</p></caption><table rules="all" border="0"><tbody><tr><td rowspan="1" colspan="1">
              <bold>Species name (no.)</bold>
            </td><td rowspan="1" colspan="1">
              <bold>1</bold>
            </td><td rowspan="1" colspan="1">
              <bold>2</bold>
            </td><td rowspan="1" colspan="1">
              <bold>3</bold>
            </td><td rowspan="1" colspan="1">
              <bold>4</bold>
            </td><td rowspan="1" colspan="1">
              <bold>5</bold>
            </td><td rowspan="1" colspan="1">
              <bold>6</bold>
            </td></tr><tr><td rowspan="1" colspan="1">
              <bold>1. <italic><tp:taxon-name><tp:taxon-name-part taxon-name-part-type="genus" reg="Hemiphyllodactylus">H.</tp:taxon-name-part> <tp:taxon-name-part taxon-name-part-type="species" reg="lungcuensis">lungcuensis</tp:taxon-name-part></tp:taxon-name></italic> (LPSZDR0141)</bold>
            </td><td rowspan="1" colspan="1"/><td rowspan="1" colspan="1"/><td rowspan="1" colspan="1"/><td rowspan="1" colspan="1"/><td rowspan="1" colspan="1"/><td rowspan="1" colspan="1"/></tr><tr><td rowspan="1" colspan="1">2. <italic><tp:taxon-name><tp:taxon-name-part taxon-name-part-type="genus" reg="Hemiphyllodactylus">H.</tp:taxon-name-part> <tp:taxon-name-part taxon-name-part-type="species" reg="lungcuensis">lungcuensis</tp:taxon-name-part></tp:taxon-name></italic> (<ext-link xmlns:xlink="http://www.w3.org/1999/xlink" ext-link-type="uri" xlink:href="https://www.ncbi.nlm.nih.gov/nuccore/OR067851" xlink:type="simple">OR067851</ext-link>)</td><td rowspan="1" colspan="1">1.8</td><td rowspan="1" colspan="1"/><td rowspan="1" colspan="1"/><td rowspan="1" colspan="1"/><td rowspan="1" colspan="1"/><td rowspan="1" colspan="1"/></tr><tr><td rowspan="1" colspan="1">3. <italic><tp:taxon-name><tp:taxon-name-part taxon-name-part-type="genus" reg="Hemiphyllodactylus">H.</tp:taxon-name-part> <tp:taxon-name-part taxon-name-part-type="species" reg="lungcuensis">lungcuensis</tp:taxon-name-part></tp:taxon-name></italic> (<ext-link xmlns:xlink="http://www.w3.org/1999/xlink" ext-link-type="uri" xlink:href="https://www.ncbi.nlm.nih.gov/nuccore/OR067852" xlink:type="simple">OR067852</ext-link>)</td><td rowspan="1" colspan="1">1.8</td><td rowspan="1" colspan="1">0</td><td rowspan="1" colspan="1"/><td rowspan="1" colspan="1"/><td rowspan="1" colspan="1"/><td rowspan="1" colspan="1"/></tr><tr><td rowspan="1" colspan="1">4. <italic><tp:taxon-name><tp:taxon-name-part taxon-name-part-type="genus" reg="Hemiphyllodactylus">H.</tp:taxon-name-part> <tp:taxon-name-part taxon-name-part-type="species" reg="lungcuensis">lungcuensis</tp:taxon-name-part></tp:taxon-name></italic> (<ext-link xmlns:xlink="http://www.w3.org/1999/xlink" ext-link-type="uri" xlink:href="https://www.ncbi.nlm.nih.gov/nuccore/OR067853" xlink:type="simple">OR067853</ext-link>)</td><td rowspan="1" colspan="1">2.0</td><td rowspan="1" colspan="1">2.6</td><td rowspan="1" colspan="1">2.6</td><td rowspan="1" colspan="1"/><td rowspan="1" colspan="1"/><td rowspan="1" colspan="1"/></tr><tr><td rowspan="1" colspan="1">5. <italic><tp:taxon-name><tp:taxon-name-part taxon-name-part-type="genus" reg="Hemiphyllodactylus">H.</tp:taxon-name-part> <tp:taxon-name-part taxon-name-part-type="species" reg="lungcuensis">lungcuensis</tp:taxon-name-part></tp:taxon-name></italic> (<ext-link xmlns:xlink="http://www.w3.org/1999/xlink" ext-link-type="uri" xlink:href="https://www.ncbi.nlm.nih.gov/nuccore/OR067854" xlink:type="simple">OR067854</ext-link>)</td><td rowspan="1" colspan="1">2.0</td><td rowspan="1" colspan="1">2.6</td><td rowspan="1" colspan="1">2.6</td><td rowspan="1" colspan="1">0</td><td rowspan="1" colspan="1"/><td rowspan="1" colspan="1"/></tr><tr><td rowspan="1" colspan="1">6. <italic><tp:taxon-name><tp:taxon-name-part taxon-name-part-type="genus" reg="Hemiphyllodactylus">H.</tp:taxon-name-part> <tp:taxon-name-part taxon-name-part-type="species" reg="lungcuensis">lungcuensis</tp:taxon-name-part></tp:taxon-name></italic> (<ext-link xmlns:xlink="http://www.w3.org/1999/xlink" ext-link-type="uri" xlink:href="https://www.ncbi.nlm.nih.gov/nuccore/OR067855" xlink:type="simple">OR067855</ext-link>)</td><td rowspan="1" colspan="1">1.7</td><td rowspan="1" colspan="1">0.3</td><td rowspan="1" colspan="1">0.3</td><td rowspan="1" colspan="1">2.3</td><td rowspan="1" colspan="1">2.3</td><td rowspan="1" colspan="1"/></tr></tbody></table></table-wrap></tp:treatment-sec><ref-list><ref id="B13510549"><element-citation xmlns:xlink="http://www.w3.org/1999/xlink" publication-type="article" xlink:type="simple"><person-group person-group-type="author"><name name-style="western"><surname>Luu</surname><given-names>Vinh Quang</given-names></name><name name-style="western"><surname>Nguyen</surname><given-names>Thuong Huyen</given-names></name><name name-style="western"><surname>Do</surname><given-names>Quyen Hanh</given-names></name><name name-style="western"><surname>Pham</surname><given-names>Cuong The</given-names></name><name name-style="western"><surname>Hoang</surname><given-names>Tuoi Thi</given-names></name><name name-style="western"><surname>Nguyen</surname><given-names>Truong Quang</given-names></name><name name-style="western"><surname>Le</surname><given-names>Minh Duc</given-names></name><name name-style="western"><surname>Ziegler</surname><given-names>Thomas</given-names></name><name name-style="western"><surname>Grismer</surname><given-names>Jesse L.</given-names></name><name name-style="western"><surname>Grismer</surname><given-names>L. Lee</given-names></name></person-group><year>2023</year><article-title>A new species of <italic><tp:taxon-name><tp:taxon-name-part taxon-name-part-type="genus" reg="Hemiphyllodactylus">Hemiphyllodactylus</tp:taxon-name-part></tp:taxon-name></italic> (<tp:taxon-name><tp:taxon-name-part taxon-name-part-type="order">Squamata</tp:taxon-name-part></tp:taxon-name>, <tp:taxon-name><tp:taxon-name-part taxon-name-part-type="family">Gekkonidae</tp:taxon-name-part></tp:taxon-name>) from Ha Giang Province, Vietnam</article-title><source>ZooKeys</source><volume>1167</volume><fpage>353</fpage><lpage>382</lpage><pub-id pub-id-type="doi">10.3897/zookeys.1167.103713</pub-id></element-citation></ref><ref id="B13510366"><element-citation xmlns:xlink="http://www.w3.org/1999/xlink" publication-type="article" xlink:type="simple"><person-group person-group-type="author"><name name-style="western"><surname>Zhou</surname><given-names>HONGXIN</given-names></name><name name-style="western"><surname>Ang</surname><given-names>YUFAN</given-names></name><name name-style="western"><surname>Cui</surname><given-names>LIANGWEI</given-names></name><name name-style="western"><surname>Zhang</surname><given-names>DONGRU</given-names></name><name name-style="western"><surname>Shen</surname><given-names>ZIQI</given-names></name><name name-style="western"><surname>Li</surname><given-names>XIUYAN</given-names></name><name name-style="western"><surname>Liu</surname><given-names>SHUO</given-names></name><name name-style="western"><surname>Rao</surname><given-names>DINGQI</given-names></name></person-group><year>2025</year><article-title>A new species of <italic><tp:taxon-name><tp:taxon-name-part taxon-name-part-type="genus" reg="Hemiphyllodactylus">Hemiphyllodactylus</tp:taxon-name-part></tp:taxon-name></italic> (<tp:taxon-name><tp:taxon-name-part taxon-name-part-type="order">Squamata</tp:taxon-name-part></tp:taxon-name>, <tp:taxon-name><tp:taxon-name-part taxon-name-part-type="family">Gekkonidae</tp:taxon-name-part></tp:taxon-name>) from southeast Yunnan, China</article-title><source>Zootaxa</source><volume>5666</volume><issue>3</issue><fpage>342</fpage><lpage>360</lpage><pub-id pub-id-type="doi">10.11646/zootaxa.5666.3.2</pub-id></element-citation></ref></ref-list></tp:taxon-treatment>
